# Supplementary material for: A Hybrid Transformer-Convolutional Neural Network for Segmentation of Intracerebral Hemorrhage and Perihematomal Edema on Non-Contrast Head Computed Tomography (CT) with Uncertainty Quantification to Improve Confidence
Source: Bioengineering (Basel). 2024 Dec 15;11(12):1274. doi: 10.3390/bioengineering11121274 (PMC11672977; doi:10.3390/bioengineering11121274)
Supplement: Supplementary file 1 [file bioengineering-11-01274-s001.zip]

Archive with 1 entries (1 files):
- bioengineering-3339790-supplementary.pdf
